# Supplementary material for: Metabarcoding study of potential pathogens and zoonotic risks associated with dog feces in Seoul, South Korea
Source: PLoS Negl Trop Dis. 2024 Aug 28;18(8):e0012441. doi: 10.1371/journal.pntd.0012441 (PMC11355564; doi:10.1371/journal.pntd.0012441)
Supplement: S2 Table — (XLSX) [file pntd.0012441.s006.xlsx]

## Sheet: ASV-species-table-asv-16S
Supplementary table 2. List of taxa of fecal microbiota in dogs	#Number of read counts
#OTU ID	Pet Dogs1	Pet Dogs2	Pet Dogs3	Pet Dogs4	Pet Dogs5	Pet Dogs6	Pet Dogs7	Pet Dogs8	Pet Dogs9	Pet Dogs10	Pet Dogs11	Pet Dogs12	Pet Dogs13	Pet Dogs14	Pet Dogs15	Pet Dogs16	Stray Dogs1	Stray Dogs2	Stray Dogs3	Stray Dogs4	Stray Dogs5	Stray Dogs6	Stray Dogs7	Stray Dogs8	Stray Dogs9	Stray Dogs10	Stray Dogs11	Stray Dogs12	Stray Dogs13	Stray Dogs14	Stray Dogs15	Stray Dogs16	Stray Dogs17	Stray Dogs18	Stray Dogs19	Stray Dogs20	Stray Dogs21	Stray Dogs22	Stray Dogs23	Stray Dogs24	Stray Dogs25
d__Bacteria;p__Bacteroidota;c__Bacteroidia;o__Bacteroidales;f__Prevotellaceae;g__uncultured;__	0	0	0	0	0	0	0	0	0	0	0	0	0	0	0	0	0	0	0	0	0	0	5	0	0	0	256	0	0	0	0	0	0	0	0	0	0	0	0	0	0
d__Bacteria;p__Firmicutes;c__Bacilli;o__Lactobacillales;f__Streptococcaceae;g__Streptococcus;__	7	103	0	0	0	0	2	11	371	2	0	0	23	0	11	0	0	4	0	0	0	3	16	0	0	27	1	0	0	151	0	6	0	0	0	0	1	2	486	2	21
d__Bacteria;p__Bacteroidota;c__Bacteroidia;o__Bacteroidales;f__Muribaculaceae;g__Muribaculaceae;s__uncultured_bacterium	27	0	0	0	63	0	85	33	0	90	49	0	28	7	0	3795	425	282	5	346	0	0	212	638	0	65	643	70	1020	83	0	808	73	7	130	421	19	167	0	0	0
d__Bacteria;p__Firmicutes;c__Clostridia;o__Lachnospirales;f__Lachnospiraceae;__;__	302	487	871	2262	2554	4375	2172	2104	3150	1931	3290	2003	756	3814	2268	1501	1667	1842	1950	4176	1333	175	1131	1387	947	1269	1406	676	1658	1958	2983	1556	1214	854	2705	2457	1009	1718	6143	9282	5268
d__Bacteria;p__Proteobacteria;c__Gammaproteobacteria;o__Aeromonadales;f__Succinivibrionaceae;g__Anaerobiospirillum;__	6725	2907	3	5	277	9	73	602	774	492	1380	6	2220	1447	0	228	1633	2957	559	11	6197	2979	844	270	6538	2889	2782	1155	240	708	2516	1031	2192	62	6815	1982	4597	15	4	6	5
d__Bacteria;p__Firmicutes;c__Clostridia;o__Oscillospirales;f__Oscillospiraceae;g__Oscillibacter;__	0	0	0	0	5	0	0	11	0	0	12	0	5	13	71	9	34	29	41	93	0	0	23	40	0	2	54	15	43	9	4	9	8	18	11	26	0	22	0	0	0
d__Bacteria;p__Actinobacteriota;c__Actinobacteria;o__Actinomycetales;f__Actinomycetaceae;g__Actinomyces;__	0	0	0	0	0	0	0	0	0	0	0	0	0	0	0	0	0	0	0	0	0	0	0	0	0	0	0	0	0	0	0	0	0	0	0	0	0	0	0	0	3
d__Bacteria;p__Bacteroidota;c__Bacteroidia;o__Bacteroidales;f__Prevotellaceae;g__Prevotellaceae_Ga6A1_group;s__uncultured_bacterium	0	36	0	0	217	2	771	885	97	413	578	798	1092	45	0	36	502	439	0	256	3751	1217	2005	0	181	436	948	1019	0	75	913	1449	852	140	1108	21	530	0	0	0	0
d__Bacteria;p__Firmicutes;c__Clostridia;o__Lachnospirales;f__Lachnospiraceae;g__Lachnoclostridium;__	9	24	314	276	124	84	112	54	195	125	240	20	0	113	1107	125	44	108	252	2076	163	0	85	127	71	118	159	20	92	94	301	28	0	0	88	60	153	665	1885	1367	711
d__Bacteria;p__Firmicutes;c__Clostridia;o__Clostridiales;f__Clostridiaceae;g__Clostridium_sensu_stricto_1;__	231	56	5	919	2	86	13	0	5	8	38	49	164	4	23	293	260	2	48	560	5	820	102	38	32	24	50	0	226	4	0	508	262	462	7	19	11	0	1336	18	17
d__Bacteria;p__Fusobacteriota;c__Fusobacteriia;o__Fusobacteriales;f__Fusobacteriaceae;g__Fusobacterium;__	28365	12644	9570	29390	10972	20773	21528	20499	16851	21553	15781	27292	11784	10590	17400	15700	10738	9552	12972	562	20000	33781	14873	6997	84	16125	12682	18103	13281	15590	14385	8925	10558	151	33373	16021	20895	3881	7800	10665	6439
d__Bacteria;p__Firmicutes;c__Clostridia;o__Peptostreptococcales-Tissierellales;f__Peptostreptococcaceae;__;__	426	708	196	12	510	905	937	577	482	597	369	734	863	552	376	519	464	332	613	495	842	964	313	493	603	578	415	374	389	747	1229	403	2252	2818	2383	428	452	1267	255	1350	2048
d__Bacteria;p__Bacteroidota;c__Bacteroidia;o__Bacteroidales;f__Prevotellaceae;g__Prevotella;__	40	25	2353	19	3608	23	1548	3420	28	643	2562	521	1484	7444	20	1158	3122	1883	6964	8721	37	58	8692	4217	12472	2953	1783	2103	19	3730	5286	4011	1965	3360	7661	6187	396	13295	20	28	16
d__Bacteria;p__Campilobacterota;c__Campylobacteria;o__Campylobacterales;f__Campylobacteraceae;g__Campylobacter;__	0	5	0	0	0	0	0	0	728	0	0	0	35	3	97	60	0	37	20	856	37	52	2	8	9	25	294	20	0	18	123	13	157	0	25	61	23	562	72	0	0
d__Bacteria;p__Campilobacterota;c__Campylobacteria;o__Campylobacterales;f__Helicobacteraceae;g__Helicobacter;__	549	464	83	298	59	0	66	96	223	86	31	631	139	86	84	144	961	1039	197	1116	1064	5177	1148	813	4143	394	582	333	9	149	580	272	305	32	1265	546	148	5	0	0	0
d__Bacteria;p__Desulfobacterota;c__Desulfovibrionia;o__Desulfovibrionales;f__Desulfovibrionaceae;g__Desulfovibrio;__	0	0	0	0	0	0	0	0	0	0	0	0	0	0	0	0	0	0	0	0	0	0	0	10	0	0	2598	0	0	0	0	0	0	0	0	0	0	0	0	0	0
d__Bacteria;p__Firmicutes;c__Clostridia;o__Oscillospirales;f__Oscillospiraceae;g__Flavonifractor;__	0	0	0	0	0	0	0	0	0	0	0	0	0	0	13	0	0	0	8	54	0	0	0	0	0	0	51	0	0	0	13	0	0	0	0	0	0	0	0	64	12
d__Bacteria;p__Fusobacteriota;c__Fusobacteriia;o__Fusobacteriales;f__Leptotrichiaceae;__;__	0	0	0	0	0	0	0	0	0	0	0	0	0	0	0	0	0	0	0	0	0	56	0	0	0	0	0	0	0	0	0	0	0	0	0	0	0	0	0	0	0
d__Bacteria;p__Firmicutes;c__Clostridia;o__Oscillospirales;f__Ruminococcaceae;g__Anaerofilum;s__uncultured_bacterium	0	305	0	0	0	0	0	0	0	0	0	0	37	0	0	0	69	68	0	0	46	108	57	0	141	0	0	0	0	36	69	15	57	24	135	0	0	0	0	0	0
d__Bacteria;p__Firmicutes;c__Clostridia;o__Lachnospirales;f__Lachnospiraceae;g__Howardella;__	0	0	0	0	5	0	0	0	0	0	0	0	0	3	0	0	0	6	0	0	0	0	0	0	0	3	0	0	0	6	0	4	4	0	0	7	0	0	0	0	0
d__Bacteria;p__Firmicutes;c__Bacilli;o__Erysipelotrichales;f__Erysipelotrichaceae;g__Allobaculum;__	0	0	0	0	0	0	0	0	0	0	0	0	0	0	0	2847	0	53	0	0	0	0	0	0	0	0	0	0	0	0	0	111	316	0	211	160	230	0	0	0	0
d__Bacteria;p__Proteobacteria;c__Gammaproteobacteria;o__Burkholderiales;f__Sutterellaceae;g__Sutterella;__	3502	814	761	7	2584	20	3307	1044	3917	3761	4894	8267	1489	5389	7051	3908	2773	1606	5959	198	3637	1589	3243	2092	16	4032	1811	2820	3863	2331	2291	1602	428	30	6793	2729	1665	4517	8787	12	14
d__Bacteria;p__Firmicutes;c__Clostridia;o__Peptostreptococcales-Tissierellales;f__Anaerovoracaceae;g__[Eubacterium]_brachy_group;s__uncultured_bacterium	0	0	0	0	0	0	0	0	0	0	2	0	0	0	0	0	0	0	7	8	0	0	2	4	0	0	5	0	7	0	0	0	0	1	0	0	0	0	0	0	0
d__Bacteria;p__Firmicutes;c__Clostridia;o__Oscillospirales;f__Ruminococcaceae;g__Angelakisella;s__uncultured_bacterium	0	0	5	0	0	0	0	0	0	0	0	0	251	0	0	0	6	0	6	0	0	71	0	0	0	5	0	0	0	0	0	0	6	43	0	0	0	0	65	0	0
d__Bacteria;p__Actinobacteriota;c__Actinobacteria;o__Bifidobacteriales;f__Bifidobacteriaceae;g__Bifidobacterium;__	7	0	0	0	0	0	0	0	0	0	6	0	0	0	0	31	4	114	5	37	0	0	0	0	0	0	9	0	0	0	0	8	21	0	117	22	50	0	0	0	0
d__Bacteria;p__Firmicutes;c__Clostridia;o__Clostridia_UCG-014;f__Clostridia_UCG-014;g__Clostridia_UCG-014;__	0	4	17	0	0	0	0	207	341	5	0	0	14	107	29	0	0	0	559	0	37	0	24	72	0	17	17	19	23	24	3	0	69	0	0	0	0	99	0	0	0
d__Bacteria;p__Firmicutes;c__Clostridia;o__Lachnospirales;f__Lachnospiraceae;g__uncultured;__	0	0	0	0	0	0	0	5	0	0	0	0	0	0	0	0	0	0	25	3	0	0	12	0	0	0	0	0	11	2	0	4	5	0	6	0	0	0	0	0	0
d__Bacteria;p__Firmicutes;c__Clostridia;o__Lachnospirales;f__Lachnospiraceae;g__[Eubacterium]_hallii_group;s__uncultured_bacterium	0	0	0	0	0	0	0	0	0	0	0	0	0	17	50	0	0	20	111	10	0	0	7	9	0	4	16	0	0	9	0	0	0	0	0	0	0	8	0	0	0
d__Bacteria;p__Firmicutes;c__Bacilli;o__Mycoplasmatales;f__Mycoplasmataceae;g__Mycoplasma;__	0	0	0	0	0	0	0	0	0	0	0	0	0	0	0	0	0	0	0	0	0	36	15	0	0	0	0	34	0	4	0	0	0	43	40	0	0	0	0	0	0
d__Bacteria;p__Proteobacteria;c__Gammaproteobacteria;o__Aeromonadales;f__Succinivibrionaceae;g__Anaerobiospirillum;s__Anaerobiospirillum_succiniciproducens	0	0	0	0	0	0	0	0	0	0	0	0	0	0	0	0	0	0	0	0	0	0	0	0	0	0	0	878	0	0	0	0	0	0	0	0	0	0	0	0	0
d__Bacteria;p__Desulfobacterota;c__Desulfovibrionia;o__Desulfovibrionales;f__Desulfovibrionaceae;g__Bilophila;__	0	0	0	0	0	0	0	0	0	0	0	0	0	0	597	0	0	0	36	339	0	0	0	0	0	0	0	0	14	0	0	0	0	0	0	0	0	0	0	0	0
d__Bacteria;p__Firmicutes;c__Clostridia;o__Oscillospirales;f__[Eubacterium]_coprostanoligenes_group;g__[Eubacterium]_coprostanoligenes_group;__	0	0	0	0	0	2	0	0	0	0	0	0	0	0	375	8	0	8	173	20	0	0	0	20	0	0	0	0	135	0	0	17	0	0	0	0	0	32	0	0	0
d__Bacteria;p__Firmicutes;c__Negativicutes;o__Veillonellales-Selenomonadales;f__Selenomonadaceae;g__Megamonas;__	128	1056	1193	6	168	13	300	672	513	202	110	1457	1067	222	97	402	22	513	327	1048	5910	22	626	720	17818	2034	2549	20	84	261	186	407	804	8	1935	611	89	2715	3122	5635	5391
d__Bacteria;p__Firmicutes;c__Clostridia;o__Lachnospirales;f__Lachnospiraceae;g__Anaerostipes;__	0	0	0	6	0	6	0	0	0	0	0	0	0	8	0	0	0	2	3	0	0	0	0	0	0	0	0	0	0	0	0	0	0	0	0	0	0	5	0	0	0
d__Bacteria;p__Firmicutes;c__Bacilli;o__Erysipelotrichales;f__Erysipelotrichaceae;g__Turicibacter;__	43	0	0	241	168	905	47	9	81	22	7	314	3207	88	26	156	69	14	240	3	0	0	68	20	1589	28	6	13	16	34	0	105	265	59	26	91	515	0	0	0	0
d__Bacteria;p__Spirochaetota;c__Brachyspirae;o__Brachyspirales;f__Brachyspiraceae;g__Brachyspira;__	0	238	0	0	0	0	0	4	0	0	0	0	0	33	0	63	6	91	94	33	279	6626	638	0	0	65	21	155	8	23	176	135	214	19	123	0	8	0	0	0	0
d__Bacteria;p__Firmicutes;c__Bacilli;o__Acholeplasmatales;f__Acholeplasmataceae;g__Anaeroplasma;s__gut_metagenome	0	971	0	0	488	0	911	496	0	1172	300	1933	151	93	0	164	619	498	0	0	0	398	284	0	2	125	15	236	28	422	327	912	67	7	1259	1392	225	11	0	0	0
d__Bacteria;p__Firmicutes;c__Clostridia;o__Oscillospirales;f__Oscillospiraceae;g__uncultured;s__uncultured_bacterium	0	0	0	0	0	0	0	0	0	0	0	0	0	0	7	0	0	0	18	14	0	0	0	0	0	0	17	0	0	0	0	0	0	0	0	0	0	0	0	0	0
d__Bacteria;p__Actinobacteriota;c__Coriobacteriia;o__Coriobacteriales;f__Coriobacteriaceae;g__Collinsella;s__uncultured_bacterium	41	0	41	0	10	0	23	17	4	21	32	5	63	20	187	165	22	43	177	0	80	0	6	63	5	116	17	29	500	9	228	495	55	0	150	28	3	537	0	0	0
d__Bacteria;p__Bacteroidota;c__Bacteroidia;o__Bacteroidales;f__Prevotellaceae;g__Alloprevotella;__	39	1220	0	8	693	12	502	640	475	470	548	37	3306	1934	10	220	444	1547	8	1150	9	17	1182	2452	1673	2565	1332	10	9	1327	57	704	1188	130	2422	1099	3485	18	8	3403	3158
d__Bacteria;p__Proteobacteria;c__Gammaproteobacteria;o__Aeromonadales;f__Succinivibrionaceae;g__Succinivibrio;s__uncultured_bacterium	58	0	0	0	101	0	0	34	0	0	52	0	0	39	0	0	0	18	0	0	4	0	569	443	43	317	0	0	0	8	67	18	0	0	17	170	2	1594	0	0	0
d__Bacteria;p__Actinobacteriota;c__Coriobacteriia;o__Coriobacteriales;f__Coriobacteriaceae;g__Collinsella;__	19	41	581	5	240	1886	377	481	991	496	686	1048	376	1457	1026	732	358	516	1727	1238	282	9	466	1337	2346	1182	901	210	1517	532	983	368	301	6	1389	387	152	2383	4	1430	913
d__Bacteria;p__Firmicutes;c__Clostridia;o__Oscillospirales;f__Ruminococcaceae;g__uncultured;s__uncultured_bacterium	0	0	0	0	0	0	0	0	0	0	0	0	0	0	0	0	0	0	9	2	0	0	0	9	0	0	0	4	3	0	0	0	0	0	5	11	0	0	0	0	0
d__Bacteria;p__Firmicutes;c__Bacilli;o__Erysipelotrichales;f__Erysipelotrichaceae;__;__	0	49	19	0	41	55	117	54	11	211	66	35	37	119	0	4	167	16	631	0	18	3	49	6	7	108	21	25	133	66	298	21	25	0	119	94	0	107	0	0	0
d__Bacteria;p__Bacteroidota;c__Bacteroidia;o__Bacteroidales;f__Bacteroidaceae;g__Bacteroides;__	2225	4673	5942	545	7784	5742	16289	6376	15876	17001	16397	15762	6982	10872	15932	9885	11398	6398	8396	17967	6621	1178	7199	8218	775	7238	7236	9585	13018	9233	6488	8984	3563	924	17196	8682	6972	6479	10	15804	7045
d__Bacteria;p__Actinobacteriota;c__Coriobacteriia;o__Coriobacteriales;f__Eggerthellaceae;__;__	0	9	32	0	7	0	17	242	19	10	14	26	26	18	0	64	22	40	116	250	27	0	42	40	0	22	84	8	52	32	96	77	22	0	92	54	0	49	0	0	0
d__Bacteria;p__Firmicutes;c__Clostridia;o__Oscillospirales;f__Oscillospiraceae;__;__	0	0	0	0	0	0	11	3	0	7	3	0	6	19	21	0	14	46	38	7	27	0	4	17	0	5	35	0	24	16	20	4	78	188	12	3	0	30	0	0	0
d__Bacteria;p__Firmicutes;c__Negativicutes;o__Acidaminococcales;f__Acidaminococcaceae;g__Phascolarctobacterium;__	41	437	0	3	512	0	1068	1366	0	2284	2363	0	959	1113	466	401	725	554	595	2844	7	47	1009	595	304	1073	650	954	508	287	520	442	164	32	1832	1248	323	576	1	0	0
d__Bacteria;p__Firmicutes;c__Clostridia;o__Oscillospirales;f__Butyricicoccaceae;g__Butyricicoccus;s__uncultured_bacterium	0	0	0	0	0	0	0	0	0	0	0	0	0	7	0	0	0	6	0	0	0	0	0	0	0	0	0	7	0	0	0	0	0	11	0	0	0	0	0	0	0
d__Bacteria;p__Proteobacteria;c__Gammaproteobacteria;o__Burkholderiales;f__Alcaligenaceae;g__Paenalcaligenes;__	0	0	0	0	0	0	0	0	0	0	0	0	0	0	0	0	0	0	0	0	0	0	0	0	0	0	617	0	0	0	0	0	0	0	0	0	0	0	0	0	0
d__Bacteria;p__Proteobacteria;c__Gammaproteobacteria;o__Pasteurellales;f__Pasteurellaceae;__;__	0	0	0	0	0	0	0	0	0	0	0	0	0	0	0	0	0	0	0	0	0	1266	0	0	0	0	0	0	0	0	0	0	0	0	0	0	0	0	0	0	0
d__Bacteria;p__Firmicutes;c__Bacilli;o__Erysipelotrichales;f__Erysipelatoclostridiaceae;g__Erysipelatoclostridium;__	0	94	57	88	298	782	347	340	377	370	350	269	40	181	151	172	55	38	77	127	18	0	22	16	0	21	0	4	63	85	306	112	9	0	170	34	164	62	501	251	44
d__Bacteria;p__Bacteroidota;c__Bacteroidia;o__Bacteroidales;f__Porphyromonadaceae;g__Porphyromonas;s__uncultured_bacterium	0	0	0	0	0	0	0	0	0	0	0	0	0	0	0	0	0	0	0	0	0	14	0	0	0	0	0	0	0	0	0	0	0	0	0	0	0	0	0	0	0
d__Bacteria;p__Firmicutes;c__Clostridia;o__Christensenellales;f__Christensenellaceae;g__Christensenellaceae_R-7_group;__	0	0	0	0	0	0	0	0	0	0	0	0	0	14	0	0	48	18	124	0	0	0	78	0	0	0	93	0	48	8	0	97	0	0	0	65	0	0	0	0	0
d__Bacteria;p__Firmicutes;c__Clostridia;o__Lachnospirales;f__Lachnospiraceae;g__GCA-900066575;s__uncultured_bacterium	0	0	0	0	0	0	0	0	0	0	0	0	0	9	5	0	8	10	16	0	0	0	9	21	0	0	24	14	1	8	0	3	56	0	3	0	0	4	0	0	0
d__Bacteria;p__Firmicutes;c__Clostridia;o__Oscillospirales;f__Oscillospiraceae;g__NK4A214_group;__	0	0	0	0	0	0	0	0	0	0	0	0	0	0	0	4	0	6	0	32	0	0	8	0	0	0	16	0	0	0	0	0	0	0	0	3	0	2	0	0	0
d__Bacteria;p__Bacteroidota;c__Bacteroidia;o__Bacteroidales;f__Marinifilaceae;g__Odoribacter;s__uncultured_bacterium	5	0	0	0	0	0	0	0	0	0	0	0	0	0	0	26	68	120	0	0	0	0	507	50	0	0	71	0	381	37	0	250	11	2	0	102	0	95	0	0	0
d__Bacteria;p__Firmicutes;c__Clostridia;o__Oscillospirales;f__Oscillospiraceae;g__UCG-005;__	0	0	0	0	8	0	6	12	0	5	21	0	101	43	9	370	424	237	3251	0	0	0	358	186	0	23	28	38	1016	63	92	1543	287	81	193	1265	14	157	0	0	0
d__Bacteria;p__Firmicutes;c__Clostridia;o__Peptostreptococcales-Tissierellales;f__Anaerovoracaceae;__;__	3	0	0	0	0	0	0	0	0	0	0	0	6	69	0	60	27	78	19	32	0	2	44	47	0	0	84	42	129	32	0	74	8	0	115	145	0	28	0	0	0
d__Bacteria;p__Firmicutes;c__Bacilli;o__Lactobacillales;f__Lactobacillaceae;g__Lactobacillus;__	0	0	213	0	8	0	10	626	4	0	66	49	2	29	4	927	21	3975	1496	333	57	0	625	0	0	0	1852	0	1306	23	0	1384	2	4720	197	9	183	946	0	5	0
d__Bacteria;p__Firmicutes;c__Clostridia;o__Oscillospirales;f__Ruminococcaceae;__;__	0	29	98	4	24	306	59	96	27	83	69	113	133	130	9	37	145	229	164	556	352	37	87	0	0	59	95	0	125	252	42	224	58	20	169	127	58	139	39	24	0
d__Bacteria;p__Bacteroidota;c__Bacteroidia;o__Bacteroidales;f__Prevotellaceae;g__Alloprevotella;s__uncultured_bacterium	15	0	0	0	194	0	145	143	0	153	198	0	480	427	0	263	467	462	0	0	0	9	440	465	18	293	135	236	0	115	0	343	100	0	411	725	15	0	0	0	0
d__Bacteria;p__Firmicutes;c__Bacilli;o__Lactobacillales;f__Enterococcaceae;g__Enterococcus;__	0	0	0	0	0	0	0	0	0	0	0	6	0	0	0	0	0	369	0	36	0	0	10	14	0	3	121	0	0	12	0	411	20	0	0	0	1815	1427	405	0	0
d__Bacteria;p__Firmicutes;c__Clostridia;o__Oscillospirales;f__Butyricicoccaceae;__;__	6	81	7	71	16	56	7	12	100	11	21	44	112	47	55	15	58	56	6	28	442	45	30	8	0	14	49	9	21	47	120	22	194	327	87	12	24	12	883	0	0
d__Bacteria;p__Firmicutes;c__Clostridia;o__Clostridia_UCG-014;f__Clostridia_UCG-014;g__Clostridia_UCG-014;s__uncultured_bacterium	0	0	12	0	0	0	0	0	0	0	0	0	0	19	0	0	0	9	1361	0	0	0	37	42	0	0	0	0	21	14	21	4	0	0	0	0	0	42	0	0	0
d__Bacteria;p__Firmicutes;c__Clostridia;o__Peptostreptococcales-Tissierellales;f__Anaerovoracaceae;g__[Eubacterium]_nodatum_group;__	0	0	0	0	0	0	0	0	0	0	0	0	0	0	22	0	13	4	13	109	0	0	0	20	0	0	24	0	11	9	0	10	0	0	0	7	0	46	0	0	0
d__Bacteria;p__Firmicutes;c__Clostridia;o__Eubacteriales;f__Eubacteriaceae;__;__	0	0	0	0	0	0	0	0	0	0	0	0	0	0	0	0	0	0	0	0	0	0	0	0	0	0	3	0	0	0	0	0	0	0	4	12	0	0	0	0	0
d__Bacteria;p__Firmicutes;c__Clostridia;o__Oscillospirales;__;__;__	0	0	0	0	0	0	0	0	0	0	0	0	0	5	0	0	0	9	89	10	0	0	0	30	0	0	17	0	131	0	0	0	0	0	0	0	0	32	0	0	0
d__Bacteria;p__Bacteroidota;c__Bacteroidia;o__Bacteroidales;f__Bacteroidaceae;g__Bacteroides;s__uncultured_bacterium	23	1194	427	0	736	9030	1539	2108	720	1857	1158	2233	1189	1442	2173	832	5294	2818	0	260	4376	547	2390	471	1883	1016	2798	345	10	2004	6	1552	2126	35	2581	2238	5205	538	16547	0	0
d__Bacteria;p__Firmicutes;c__Clostridia;o__Lachnospirales;f__Lachnospiraceae;g__[Eubacterium]_eligens_group;__	0	0	0	0	0	0	0	0	0	0	0	0	0	54	0	0	0	0	0	0	0	0	282	0	0	0	0	0	0	14	0	6	0	0	0	992	0	0	0	0	0
d__Bacteria;p__Firmicutes;c__Bacilli;o__Lactobacillales;f__Streptococcaceae;g__Lactococcus;__	0	0	0	0	0	0	0	0	0	0	0	0	0	0	0	0	0	0	0	0	0	0	0	110	0	0	0	0	0	0	0	0	0	0	0	0	0	0	0	0	0
d__Bacteria;p__Firmicutes;c__Bacilli;o__Erysipelotrichales;f__Erysipelotrichaceae;g__Faecalitalea;__	9	8	43	55	50	275	67	9	98	137	62	68	45	0	138	28	0	0	51	151	15	0	0	10	0	0	0	9	13	22	41	16	0	0	0	0	0	7	1476	22	0
d__Bacteria;p__Firmicutes;c__Clostridia;o__Oscillospirales;f__Oscillospiraceae;g__uncultured;__	0	0	0	0	0	0	0	7	0	0	10	0	31	4	0	0	8	15	18	25	0	0	4	6	0	0	60	0	14	3	0	8	14	34	12	6	3	13	0	0	0
d__Bacteria;p__Proteobacteria;c__Gammaproteobacteria;o__Burkholderiales;f__Alcaligenaceae;g__Bordetella;__	0	0	0	0	0	0	0	0	0	0	0	0	0	0	0	0	0	0	0	0	0	92	3	0	0	0	0	0	0	0	0	0	0	0	0	0	0	0	0	0	0
d__Bacteria;p__Firmicutes;c__Clostridia;o__Clostridiales;f__Clostridiaceae;g__Clostridium_sensu_stricto_1;s__uncultured_bacterium	25	0	0	10	0	0	0	0	0	0	0	0	0	0	0	0	0	0	996	0	0	0	0	0	0	0	0	0	0	0	282	0	0	0	0	0	0	1	0	0	0
d__Bacteria;p__Proteobacteria;c__Gammaproteobacteria;o__Burkholderiales;f__Sutterellaceae;g__Parasutterella;__	80	217	0	0	1385	4953	2067	2368	0	2580	2058	0	172	1516	7	499	1115	1387	35	1958	0	65	689	431	0	558	18	496	191	668	963	517	178	8	298	1700	301	1037	0	276	168
d__Bacteria;p__Firmicutes;c__Negativicutes;o__Veillonellales-Selenomonadales;f__Veillonellaceae;g__Megasphaera;__	0	0	0	0	0	0	0	0	0	0	0	0	0	0	0	0	0	35	0	260	0	0	0	3	0	0	0	0	0	0	0	0	0	0	1	6	2	0	0	0	0
d__Bacteria;p__Firmicutes;c__Clostridia;o__Lachnospirales;f__Lachnospiraceae;g__Marvinbryantia;s__uncultured_bacterium	0	0	0	0	0	0	0	0	0	0	0	0	0	0	0	0	0	0	7	0	0	0	0	0	0	0	0	0	0	0	0	0	0	0	0	0	0	0	0	0	0
d__Bacteria;p__Firmicutes;c__Clostridia;o__Oscillospirales;f__Butyricicoccaceae;g__Butyricicoccus;__	0	25	0	8	0	7	12	11	0	22	29	6	66	24	0	0	8	0	22	31	13	0	9	3	0	15	0	0	5	17	16	0	70	139	15	18	0	5	0	0	0
d__Bacteria;p__Bacteroidota;c__Bacteroidia;o__Bacteroidales;f__Tannerellaceae;g__Parabacteroides;s__uncultured_bacterium	0	0	0	0	158	646	133	110	235	148	286	0	8	75	0	71	452	308	0	0	0	4	390	0	0	186	472	91	0	301	92	161	38	0	176	222	0	40	0	0	0
d__Bacteria;p__Firmicutes;c__Clostridia;o__Oscillospirales;f__Ruminococcaceae;g__Angelakisella;__	0	0	0	0	0	0	0	0	0	0	0	0	0	0	0	0	0	0	0	0	0	0	0	0	0	0	0	0	0	0	0	0	25	0	0	0	0	5	0	0	0
d__Bacteria;p__Firmicutes;c__Clostridia;o__Oscillospirales;f__Ruminococcaceae;g__Phocea;__	0	0	0	0	0	0	0	0	0	0	0	0	0	0	1	0	10	0	12	33	0	0	0	8	0	0	30	4	0	0	0	8	0	0	0	11	0	14	0	0	0
d__Bacteria;p__Bacteroidota;c__Bacteroidia;o__Bacteroidales;f__Rikenellaceae;g__Alistipes;__	0	0	0	0	0	2	0	0	0	0	0	0	0	0	0	0	0	3	2791	236	0	0	0	10	0	0	95	0	899	0	0	17	0	2	0	7	0	0	0	0	0
d__Bacteria;p__Firmicutes;c__Clostridia;o__Oscillospirales;f__Ruminococcaceae;g__Incertae_Sedis;__	0	0	0	0	0	0	0	0	0	0	0	0	0	0	0	0	0	0	0	5	0	0	0	0	0	0	17	0	0	0	0	0	0	0	0	0	0	0	0	86	10
d__Bacteria;p__Firmicutes;c__Bacilli;o__Erysipelotrichales;f__Erysipelotrichaceae;g__Holdemanella;s__uncultured_bacterium	0	35	0	0	97	0	70	182	0	98	29	0	167	488	0	18	355	229	18	9	420	0	215	0	792	61	62	0	151	43	116	13	63	0	228	95	46	465	0	0	0
d__Bacteria;p__Firmicutes;c__Clostridia;o__Lachnospirales;f__Lachnospiraceae;g__Lachnospira;__	0	0	0	0	0	0	0	0	0	0	0	0	0	31	0	0	0	0	0	0	72	0	0	0	0	0	0	0	0	11	0	0	0	0	0	45	0	0	0	0	0
d__Bacteria;p__Firmicutes;c__Clostridia;o__Lachnospirales;f__Lachnospiraceae;g__Epulopiscium;__	57	0	0	0	0	0	0	0	0	0	0	0	0	0	0	26	56	0	0	0	0	3	2	0	0	0	0	0	0	0	0	2	2	0	0	0	0	0	0	0	0
d__Bacteria;p__Bacteroidota;c__Bacteroidia;o__Bacteroidales;f__Prevotellaceae;g__Paraprevotella;s__uncultured_bacterium	0	0	0	0	0	0	0	0	0	0	0	0	0	0	144	154	0	0	0	0	0	0	0	19	0	0	5	0	0	0	0	26	0	0	0	0	0	0	0	0	0
d__Bacteria;p__Firmicutes;c__Clostridia;o__Lachnospirales;f__Lachnospiraceae;g__Blautia;__	66	0	44	130	26	23	34	89	0	34	102	5	50	146	3	15	52	111	410	197	45	0	64	45	27	49	25	25	47	63	303	30	14	0	291	140	13	0	0	0	0
d__Bacteria;p__Firmicutes;c__Clostridia;o__Oscillospirales;f__Ruminococcaceae;g__Negativibacillus;__	8	0	83	0	42	0	0	25	0	0	38	0	0	122	200	81	201	210	321	330	13	0	325	206	0	31	279	133	561	114	328	114	21	12	160	496	0	298	0	0	0
d__Bacteria;p__Firmicutes;c__Clostridia;o__Peptostreptococcales-Tissierellales;f__Peptostreptococcaceae;g__Romboutsia;__	73	6	0	14	9	39	11	0	0	14	31	6	102	17	29	84	80	0	162	1410	8	50	90	30	255	52	120	38	226	7	18	682	114	106	0	11	0	0	0	0	4
d__Bacteria;p__Firmicutes;c__Clostridia;o__Peptostreptococcales-Tissierellales;f__Peptostreptococcaceae;g__Clostridioides;__	0	0	0	0	0	0	0	0	0	0	0	0	0	0	0	0	0	0	0	0	0	0	0	0	0	0	0	0	0	0	0	0	0	0	0	0	0	0	32	0	0
d__Bacteria;p__Proteobacteria;c__Gammaproteobacteria;o__Pasteurellales;f__Pasteurellaceae;g__Pasteurella;__	0	0	0	0	0	0	0	0	0	0	0	0	0	0	0	0	0	0	0	0	0	9	0	0	0	0	0	0	0	0	0	0	0	0	0	0	0	0	0	0	0
d__Bacteria;p__Firmicutes;c__Clostridia;o__Lachnospirales;f__Lachnospiraceae;g__Cellulosilyticum;s__uncultured_bacterium	0	184	0	0	50	0	0	34	0	0	0	171	61	0	12	22	230	0	0	0	0	7	8	0	146	0	19	0	30	0	0	4	37	418	0	0	5	0	0	0	0
d__Bacteria;p__Actinobacteriota;c__Actinobacteria;o__Corynebacteriales;f__Corynebacteriaceae;g__Corynebacterium;__	0	0	0	0	0	0	0	0	0	0	0	0	0	0	3	0	15	0	0	0	0	0	0	0	0	0	207	0	0	0	0	0	0	0	0	0	0	0	0	0	0
d__Bacteria;p__Firmicutes;c__Clostridia;o__Peptococcales;f__Peptococcaceae;g__Peptococcus;s__uncultured_bacterium	0	0	0	0	52	0	202	102	0	117	23	0	29	52	0	57	36	83	211	0	0	0	53	87	0	31	100	44	114	50	277	26	8	0	127	119	0	0	0	0	0
d__Bacteria;p__Firmicutes;c__Clostridia;__;__;__;__	0	0	0	0	0	0	0	0	0	0	0	0	0	0	0	0	5	7	13	20	0	0	0	9	0	0	6	0	4	3	0	0	0	0	8	0	0	11	0	0	0
d__Bacteria;p__Desulfobacterota;c__Desulfovibrionia;o__Desulfovibrionales;f__Desulfovibrionaceae;g__Mailhella;__	0	0	0	0	0	0	0	0	0	0	0	0	0	0	0	0	0	21	0	0	0	0	0	0	0	0	541	0	0	0	0	0	0	0	0	0	0	0	0	0	0
d__Bacteria;p__Proteobacteria;c__Gammaproteobacteria;o__Pseudomonadales;f__Moraxellaceae;g__Psychrobacter;__	0	0	0	0	0	0	0	0	0	0	0	0	0	0	0	0	6	0	0	0	0	0	0	0	0	0	4	0	0	0	0	0	0	0	0	0	0	0	0	0	0
d__Bacteria;p__Firmicutes;c__Bacilli;o__Erysipelotrichales;f__Erysipelatoclostridiaceae;__;__	0	8	0	0	91	0	59	9	0	136	43	0	0	0	0	0	65	0	12	0	0	0	5	21	0	0	11	4	38	62	52	97	0	0	0	0	0	0	0	0	0
d__Bacteria;p__Proteobacteria;c__Gammaproteobacteria;o__Enterobacterales;f__Enterobacteriaceae;g__Escherichia-Shigella;__	2448	14	29	135	0	705	0	59	13	0	4	0	0	4	346	140	0	0	0	2044	0	125	108	207	0	0	0	0	0	9	5	340	38	14	7	5	5867	659	0	4	0
d__Bacteria;p__Firmicutes;c__Clostridia;o__Oscillospirales;f__Ruminococcaceae;g__Faecalibacterium;s__uncultured_bacterium	0	0	0	0	0	0	0	0	0	0	0	0	0	0	0	0	0	0	0	0	0	0	0	0	0	0	0	0	112	0	0	0	0	0	0	0	0	0	0	0	0
d__Bacteria;p__Firmicutes;c__Clostridia;o__Oscillospirales;f__Ruminococcaceae;g__Ruminococcus;__	0	0	0	0	0	0	0	0	0	0	0	0	0	0	0	0	0	0	0	0	0	0	0	1	0	0	39	0	0	0	0	0	0	0	0	0	0	0	0	0	0
d__Bacteria;p__Firmicutes;c__Bacilli;o__Staphylococcales;f__Staphylococcaceae;__;__	0	0	0	0	0	0	0	0	0	0	0	0	0	0	0	0	0	0	0	0	0	0	0	0	0	0	159	0	0	0	0	0	0	0	0	0	0	0	0	0	0
d__Bacteria;p__Firmicutes;c__Clostridia;o__Oscillospirales;f__Oscillospiraceae;g__Colidextribacter;__	0	0	12	0	0	26	0	0	0	0	0	0	0	4	121	9	6	16	25	87	0	0	12	0	0	0	28	0	16	6	0	0	0	26	1	8	0	33	0	0	0
d__Bacteria;p__Firmicutes;c__Bacilli;o__Erysipelotrichales;f__uncultured;g__uncultured;s__uncultured_bacterium	0	0	9	0	5	0	34	77	0	46	10	0	0	0	6	26	14	0	10	23	0	0	0	0	0	0	0	4	0	7	8	11	0	0	0	4	0	0	0	0	0
d__Bacteria;p__Cyanobacteria;c__Vampirivibrionia;o__Gastranaerophilales;f__Gastranaerophilales;g__Gastranaerophilales;s__uncultured_bacterium	0	0	0	0	0	0	0	0	0	0	0	0	0	0	0	0	0	84	511	0	4	0	0	0	0	0	5373	0	0	0	0	0	0	0	0	0	0	0	0	0	0
d__Bacteria;p__Bacteroidota;c__Bacteroidia;o__Bacteroidales;f__Tannerellaceae;g__Parabacteroides;__	15	0	0	0	0	0	0	0	0	0	5	0	0	0	550	221	17	83	943	636	3	0	36	309	2	0	247	11	582	14	7	183	0	0	10	83	0	137	0	0	0
d__Bacteria;p__Firmicutes;c__Clostridia;o__Lachnospirales;f__Lachnospiraceae;g__[Ruminococcus]_gnavus_group;__	58	18	24	0	0	29	24	15	16	14	27	41	21	34	119	31	11	0	0	0	0	0	22	26	0	0	57	0	0	36	52	38	0	0	15	17	22	0	0	0	0
d__Bacteria;p__Firmicutes;c__Clostridia;o__Clostridiales;f__Clostridiaceae;g__Candidatus_Arthromitus;s__uncultured_bacterium	0	414	0	0	0	0	0	10	0	0	0	0	0	0	0	0	0	0	0	0	0	507	0	0	0	0	0	0	0	0	0	0	0	0	0	0	0	0	92	0	0
d__Bacteria;p__Proteobacteria;c__Gammaproteobacteria;o__Burkholderiales;f__Alcaligenaceae;__;__	0	0	0	0	0	0	0	0	0	0	0	0	0	0	0	0	0	0	0	0	0	0	0	0	0	0	7	0	0	0	0	0	0	0	0	0	0	0	0	0	0
d__Bacteria;p__Firmicutes;c__Clostridia;o__Lachnospirales;f__Lachnospiraceae;g__uncultured;s__uncultured_bacterium	0	0	0	0	20	0	0	16	0	0	6	0	0	14	42	46	14	9	26	89	9	0	0	22	0	9	9	0	0	13	18	0	0	0	0	12	0	58	0	0	0
d__Bacteria;p__Firmicutes;c__Bacilli;o__Erysipelotrichales;f__Erysipelotrichaceae;g__Faecalibaculum;s__uncultured_bacterium	0	0	0	0	0	0	0	0	0	0	0	0	0	0	0	13	0	0	0	0	0	0	0	0	0	0	0	0	0	0	0	0	0	0	0	0	0	0	0	0	0
d__Bacteria;p__Firmicutes;c__Bacilli;o__Erysipelotrichales;f__Erysipelotrichaceae;g__Dubosiella;s__Dubosiella_newyorkensis	0	0	0	0	0	0	0	0	0	0	0	0	0	0	0	20	0	0	0	0	0	0	0	0	0	0	0	0	0	0	0	0	0	0	0	0	0	0	0	0	0
d__Bacteria;p__Firmicutes;c__Clostridia;o__Oscillospirales;f__Ruminococcaceae;g__uncultured;__	0	13	20	0	11	125	48	47	47	36	28	39	232	35	52	32	60	15	74	170	48	0	20	25	17	44	57	20	35	50	56	39	227	288	86	40	0	49	0	0	0
d__Bacteria;p__Firmicutes;c__Clostridia;o__Peptostreptococcales-Tissierellales;f__Anaerovoracaceae;g__Family_XIII_AD3011_group;__	0	0	0	0	0	0	0	0	0	0	0	0	0	0	0	0	0	0	34	12	0	0	0	0	0	0	0	0	3	0	0	2	0	0	0	0	0	0	0	0	0
d__Bacteria;p__Bacteroidota;c__Bacteroidia;o__Bacteroidales;f__Bacteroidaceae;g__Bacteroides;s__uncultured_organism	0	0	0	0	35	0	71	42	0	85	111	0	0	0	0	14	0	86	0	0	0	0	0	0	0	83	0	93	0	44	0	0	44	0	90	125	0	0	0	0	0
d__Bacteria;p__Desulfobacterota;c__Desulfovibrionia;o__Desulfovibrionales;f__Desulfovibrionaceae;g__uncultured;s__uncultured_bacterium	4	0	0	0	0	0	0	0	0	0	0	0	0	0	0	0	0	0	0	0	0	0	0	0	0	0	0	43	0	0	3	3	0	15	0	0	0	0	0	0	0
d__Bacteria;p__Firmicutes;c__Bacilli;o__Staphylococcales;f__Staphylococcaceae;g__Staphylococcus;__	0	0	0	0	0	0	0	0	0	0	0	0	0	0	26	0	0	0	0	0	0	0	0	0	0	0	0	0	0	0	0	0	0	0	0	0	0	0	0	0	0
d__Bacteria;p__Firmicutes;c__Clostridia;o__Oscillospirales;f__Ruminococcaceae;g__Faecalibacterium;__	13	279	857	657	1353	2358	2151	878	3322	3233	2191	2345	2963	1256	691	1261	1939	1042	2283	2867	1042	169	2836	477	17	787	662	138	995	1990	1611	780	3107	3902	1610	4506	124	3876	8	11	9
d__Bacteria;p__Firmicutes;c__Bacilli;o__Erysipelotrichales;f__Erysipelatoclostridiaceae;g__Erysipelotrichaceae_UCG-003;__	0	0	120	0	13	0	5	1178	86	22	7	0	14	72	0	0	7	3	0	0	126	3	8	0	0	53	0	0	41	92	0	14	6	0	36	32	0	0	0	0	0
d__Bacteria;p__Firmicutes;c__Clostridia;o__Oscillospirales;f__Butyricicoccaceae;g__UCG-009;s__uncultured_bacterium	0	0	0	0	0	0	0	0	0	0	0	0	0	0	0	0	0	0	0	0	0	0	0	0	0	0	13	0	0	0	0	0	0	0	0	0	0	0	0	0	0
d__Bacteria;p__Firmicutes;c__Bacilli;o__Erysipelotrichales;f__Erysipelatoclostridiaceae;g__Catenibacterium;s__uncultured_bacterium	9	121	0	0	0	0	0	98	0	0	0	14	106	566	0	20	0	205	0	0	0	0	536	0	577	201	0	0	28	852	125	27	339	7	1468	158	1321	2842	0	0	0
d__Bacteria;p__Firmicutes;c__Clostridia;o__Lachnospirales;f__Lachnospiraceae;g__uncultured;s__uncultured_organism	0	0	0	0	0	0	0	0	0	0	0	0	0	12	19	0	0	22	0	0	0	0	32	7	0	0	0	0	0	0	0	0	0	0	0	16	0	138	0	0	0
d__Bacteria;p__Bacteroidota;c__Bacteroidia;o__Bacteroidales;f__Marinifilaceae;g__Butyricimonas;__	0	0	0	0	0	0	0	0	0	0	0	0	0	0	16	0	0	0	0	32	0	0	0	4	0	0	53	0	316	0	0	0	0	0	0	0	0	0	0	0	0
d__Bacteria;p__Firmicutes;c__Bacilli;o__Staphylococcales;f__Gemellaceae;g__Gemella;__	0	0	0	0	0	0	0	0	0	0	0	0	0	0	0	0	0	0	0	0	0	2	0	0	0	7	0	0	0	0	0	0	0	0	0	0	0	0	6	0	4
d__Bacteria;p__Cyanobacteria;c__Vampirivibrionia;o__Gastranaerophilales;f__Gastranaerophilales;g__Gastranaerophilales;__	0	0	0	0	0	0	0	0	0	0	0	0	0	0	0	0	0	0	284	0	0	0	0	0	0	0	0	0	0	0	0	0	0	0	0	0	0	0	0	0	0
d__Bacteria;p__Firmicutes;c__Bacilli;o__Erysipelotrichales;f__Erysipelotrichaceae;g__uncultured;s__uncultured_bacterium	0	6	0	0	18	0	8	17	0	16	6	0	19	58	0	934	21	403	0	0	0	0	4	0	0	7	0	3	3	10	0	48	413	0	379	122	186	18	0	0	0
d__Bacteria;p__Firmicutes;c__Clostridia;o__Peptostreptococcales-Tissierellales;f__Peptostreptococcales-Tissierellales;g__Parvimonas;__	0	0	0	0	0	0	0	0	0	0	0	0	0	0	0	0	0	0	0	0	0	4	0	0	0	11	0	0	0	0	0	0	0	0	0	0	0	0	0	0	0
d__Bacteria;p__Firmicutes;c__Clostridia;o__Lachnospirales;f__Lachnospiraceae;g__Blautia;s__uncultured_bacterium	20	0	0	0	0	0	0	0	0	0	0	0	0	0	0	0	0	0	0	0	0	0	0	0	0	0	0	0	0	0	0	0	0	0	0	0	0	0	0	0	0
d__Bacteria;p__Firmicutes;c__Clostridia;o__Clostridia_vadinBB60_group;f__Clostridia_vadinBB60_group;g__Clostridia_vadinBB60_group;s__uncultured_bacterium	0	0	0	0	0	0	0	0	0	0	0	0	0	0	0	0	0	0	0	0	0	0	0	0	0	0	14	0	9	0	0	2	0	0	0	0	0	0	0	0	0
d__Bacteria;p__Proteobacteria;c__Gammaproteobacteria;o__Burkholderiales;f__Alcaligenaceae;g__Pusillimonas;s__uncultured_bacterium	0	0	0	0	0	0	0	0	0	0	0	0	0	0	0	0	0	0	0	0	0	0	0	0	0	0	357	0	0	0	0	0	0	0	0	0	0	0	0	0	0
d__Bacteria;p__Firmicutes;c__Clostridia;o__Oscillospirales;f__Ethanoligenenaceae;g__Acetanaerobacterium;s__uncultured_rumen	0	0	0	0	0	0	0	0	0	0	0	0	0	0	0	0	0	0	8	4	0	0	0	0	0	0	0	0	0	0	0	0	0	0	0	0	0	0	0	0	0
d__Bacteria;p__Bacteroidota;c__Bacteroidia;o__Bacteroidales;f__Prevotellaceae;g__Paraprevotella;s__Paraprevotella_xylaniphila	9	0	0	0	0	0	0	0	0	0	5	0	0	0	0	0	0	0	0	64	0	0	0	0	0	0	213	0	0	0	0	0	0	0	0	11	0	75	0	0	0
d__Bacteria;p__Firmicutes;c__Clostridia;o__Lachnospirales;f__Lachnospiraceae;g__Tyzzerella;s__uncultured_bacterium	0	10	0	0	0	0	0	0	0	0	0	0	22	0	0	0	0	0	0	0	0	0	0	0	0	0	0	0	0	0	0	3	0	0	0	0	0	0	0	0	0
d__Bacteria;p__Firmicutes;c__Clostridia;o__Peptostreptococcales-Tissierellales;f__Peptostreptococcales-Tissierellales;g__Helcococcus;s__uncultured_bacterium	0	0	0	0	0	0	0	0	0	0	0	0	0	0	0	0	0	0	0	0	0	0	0	0	0	0	6	0	0	0	0	0	0	0	0	0	0	0	0	0	0
d__Bacteria;p__Bacteroidota;c__Bacteroidia;o__Bacteroidales;f__Prevotellaceae;g__Paraprevotella;__	0	0	0	0	0	0	0	0	0	0	0	0	0	0	0	0	0	0	0	0	0	0	0	20	0	0	0	0	0	0	0	0	0	0	0	0	0	0	0	0	0
d__Bacteria;p__Firmicutes;c__Clostridia;o__Lachnospirales;f__Lachnospiraceae;g__Tyzzerella;__	0	0	0	28	0	0	0	0	0	0	0	0	0	0	0	0	0	0	0	0	47	44	0	0	0	0	0	0	0	0	0	0	17	288	40	0	4	0	13	0	0
d__Bacteria;p__Firmicutes;c__Bacilli;o__Bacillales;__;__;__	0	0	0	0	0	0	0	0	0	0	0	0	0	0	0	0	0	0	0	0	0	0	0	0	0	0	27	0	0	0	0	0	0	0	0	0	0	0	0	0	0
d__Bacteria;p__Deferribacterota;c__Deferribacteres;o__Deferribacterales;f__Deferribacteraceae;g__Mucispirillum;s__uncultured_bacterium	5	13	0	0	68	0	152	144	0	349	112	0	21	130	0	4	283	290	0	190	0	146	193	0	0	129	0	335	0	19	653	63	34	5	83	6	16	0	0	0	0
d__Bacteria;p__Proteobacteria;c__Alphaproteobacteria;o__Paracaedibacterales;f__Paracaedibacteraceae;g__uncultured;s__uncultured_bacterium	0	0	0	0	0	0	0	0	0	0	0	0	0	0	0	0	0	13	0	0	0	0	0	0	0	0	0	0	0	0	0	0	0	0	0	0	0	0	0	0	0
d__Archaea;p__Euryarchaeota;c__Methanobacteria;o__Methanobacteriales;f__Methanobacteriaceae;g__Methanosphaera;__	0	0	0	0	0	0	0	0	0	0	0	0	0	0	0	15	0	0	0	0	0	0	0	0	0	0	0	0	0	0	0	0	0	0	0	0	0	0	0	0	0
d__Bacteria;p__Firmicutes;c__Clostridia;o__Lachnospirales;f__Lachnospiraceae;g__Oribacterium;s__uncultured_bacterium	0	0	0	0	0	0	0	0	0	0	0	0	0	18	0	0	7	0	0	0	0	0	0	0	0	0	0	0	0	6	0	19	0	0	16	25	0	0	0	0	0
d__Bacteria;p__Firmicutes;c__Clostridia;o__Lachnospirales;f__Lachnospiraceae;g__Marvinbryantia;__	0	0	0	0	0	0	0	0	0	0	0	0	0	0	0	0	6	0	0	0	0	0	0	16	0	0	0	0	10	0	0	4	0	0	0	11	0	0	0	0	0
d__Bacteria;p__Firmicutes;c__Clostridia;o__Oscillospirales;f__Ruminococcaceae;g__Anaerotruncus;__	0	0	0	0	0	0	0	0	0	0	0	0	0	0	6	0	0	0	3	6	0	0	0	0	0	0	0	0	0	0	0	0	0	0	0	0	0	0	0	0	0
d__Bacteria;p__Firmicutes;c__Clostridia;o__Clostridia_vadinBB60_group;f__Clostridia_vadinBB60_group;g__Clostridia_vadinBB60_group;s__uncultured_organism	0	0	0	0	0	0	0	0	0	0	0	0	0	0	0	0	0	0	0	0	0	0	0	0	0	0	992	0	0	0	0	0	0	0	0	0	0	0	0	0	0
d__Bacteria;p__Proteobacteria;c__Gammaproteobacteria;o__Aeromonadales;f__Succinivibrionaceae;g__Succinivibrio;__	0	0	0	0	0	0	0	0	0	0	0	0	0	0	0	0	0	132	0	0	0	0	0	0	0	0	0	0	0	0	0	0	0	0	0	0	0	0	0	0	0
d__Bacteria;p__Firmicutes;c__Bacilli;o__Staphylococcales;f__Staphylococcaceae;g__Nosocomiicoccus;__	0	0	0	0	0	0	0	0	0	0	0	0	0	0	0	0	0	0	0	0	0	0	0	0	0	0	40	0	0	0	0	0	0	0	0	0	0	0	0	0	0
d__Bacteria;p__Proteobacteria;c__Gammaproteobacteria;o__Burkholderiales;f__Burkholderiaceae;g__Ralstonia;__	0	0	0	8	0	0	0	0	0	0	0	0	68	0	4	4	0	0	51	0	0	0	0	0	6	0	0	0	0	0	4	0	296	461	3	0	0	3	5	0	4
d__Bacteria;p__Firmicutes;c__Clostridia;o__Peptostreptococcales-Tissierellales;f__Peptostreptococcaceae;g__Peptostreptococcus;__	0	0	0	0	0	0	0	0	0	0	0	0	0	0	0	51	0	0	0	0	0	0	0	0	0	0	0	0	0	0	0	0	221	0	22	0	185	0	0	0	0
d__Bacteria;p__Firmicutes;c__Clostridia;o__Lachnospirales;f__Lachnospiraceae;g__[Eubacterium]_ventriosum_group;__	0	0	0	0	0	0	0	0	0	0	0	0	0	0	16	0	0	0	58	0	0	0	0	0	0	0	0	0	32	0	0	0	0	0	0	0	0	0	0	0	0
d__Bacteria;p__Firmicutes;c__Clostridia;o__Lachnospirales;f__Lachnospiraceae;g__[Ruminococcus]_gauvreauii_group;s__uncultured_bacterium	0	0	0	18	0	0	0	0	0	0	0	0	0	0	62	11	0	0	16	15	0	0	0	8	0	0	17	0	21	0	42	9	0	0	0	0	0	18	0	0	0
d__Bacteria;p__Firmicutes;c__Clostridia;o__Oscillospirales;f__Ruminococcaceae;g__UBA1819;__	0	0	0	0	0	0	0	0	0	0	0	0	0	0	6	0	0	0	0	26	0	0	0	0	0	0	19	0	3	0	0	0	0	0	0	0	0	0	0	0	0
d__Bacteria;p__Bacteroidota;c__Bacteroidia;o__Flavobacteriales;f__Flavobacteriaceae;g__Ulvibacter;s__uncultured_bacterium	0	0	0	0	0	0	0	0	0	0	0	0	0	0	0	0	0	0	0	0	0	0	0	0	0	0	47	0	0	0	0	0	0	0	0	0	0	0	0	0	0
d__Bacteria;p__Proteobacteria;c__Gammaproteobacteria;o__Pasteurellales;f__Pasteurellaceae;g__Haemophilus;__	0	0	0	0	0	0	0	0	0	0	0	0	0	0	0	0	0	0	0	0	0	311	0	0	0	0	0	0	0	0	0	0	0	0	0	0	0	0	2	0	0
d__Bacteria;p__Firmicutes;c__Bacilli;o__Erysipelotrichales;f__Erysipelatoclostridiaceae;g__UCG-004;s__uncultured_bacterium	0	0	0	0	0	0	0	0	0	0	0	0	5	3	0	12	6	12	0	0	0	0	8	0	0	0	13	0	0	3	0	30	2	0	26	12	0	0	0	0	0
d__Bacteria;p__Patescibacteria;c__Saccharimonadia;o__Saccharimonadales;f__Saccharimonadaceae;__;__	0	0	0	0	0	0	0	0	0	0	0	0	0	0	0	0	0	0	0	0	0	0	0	0	0	0	5	0	0	0	0	0	0	0	0	0	0	0	0	0	0
d__Bacteria;p__Proteobacteria;c__Gammaproteobacteria;o__Burkholderiales;f__Neisseriaceae;__;__	0	0	0	0	0	0	0	0	0	0	0	0	0	0	0	0	0	0	0	0	0	3	0	0	0	0	0	0	0	0	0	0	0	0	0	0	0	0	0	0	0
d__Bacteria;p__Firmicutes;c__Clostridia;o__Oscillospirales;f__Butyricicoccaceae;g__UCG-009;__	0	0	0	0	0	0	0	0	0	0	0	0	0	0	0	0	0	0	0	0	0	0	0	0	0	0	0	0	17	0	0	0	0	0	0	0	0	0	0	0	0
d__Bacteria;p__Firmicutes;c__Clostridia;o__Lachnospirales;f__Lachnospiraceae;g__Cellulosilyticum;__	0	0	0	0	0	0	0	0	0	0	0	0	0	0	0	0	10	0	0	0	0	0	0	0	0	0	0	0	0	0	0	0	0	0	0	0	0	0	0	0	0
d__Bacteria;p__Firmicutes;c__Clostridia;o__Monoglobales;f__Monoglobaceae;g__Monoglobus;__	0	0	0	0	0	0	0	0	0	0	0	0	0	0	0	0	0	28	0	0	0	0	0	0	0	0	5	0	27	0	0	0	0	0	0	0	0	0	0	0	0
d__Bacteria;p__Proteobacteria;c__Gammaproteobacteria;o__Enterobacterales;f__Enterobacteriaceae;__;__	0	0	0	0	0	0	0	0	0	0	0	0	0	0	172	0	0	0	0	0	0	0	0	0	0	0	0	0	0	0	0	0	0	0	0	0	0	0	0	0	0
d__Bacteria;p__Firmicutes;c__Bacilli;o__Lactobacillales;f__Aerococcaceae;__;__	0	0	0	0	0	0	0	0	0	0	0	0	0	0	0	0	0	0	0	0	0	0	0	0	0	0	107	0	0	0	0	0	0	0	0	0	0	0	0	0	0
d__Bacteria;p__Proteobacteria;c__Gammaproteobacteria;o__Burkholderiales;f__Burkholderiaceae;g__Burkholderia-Caballeronia-Paraburkholderia;__	0	0	0	0	0	0	0	0	0	0	0	0	0	0	0	0	0	0	0	0	0	0	0	0	0	0	0	0	0	0	0	0	0	11	0	0	0	0	0	0	0
d__Bacteria;p__Actinobacteriota;c__Coriobacteriia;o__Coriobacteriales;f__Eggerthellaceae;g__Enterorhabdus;__	0	0	0	0	0	0	0	0	0	0	0	0	0	0	0	22	0	0	0	0	0	0	0	0	0	0	0	0	0	0	0	0	0	0	0	0	0	0	0	0	0
d__Bacteria;p__Bacteroidota;c__Bacteroidia;o__Bacteroidales;f__Rikenellaceae;g__Rikenellaceae_RC9_gut_group;s__uncultured_bacterium	0	0	0	0	0	0	0	0	0	0	0	0	0	0	0	234	250	0	0	0	0	0	42	0	0	5	307	19	0	98	0	855	23	4	28	1488	0	0	0	0	0
d__Bacteria;p__Firmicutes;c__Bacilli;o__Lactobacillales;f__Carnobacteriaceae;__;__	0	0	0	0	0	0	0	0	0	0	0	0	0	0	0	0	0	0	0	0	0	0	0	0	0	0	21	0	0	0	0	0	0	0	0	0	0	0	0	0	0
d__Bacteria;p__Actinobacteriota;c__Coriobacteriia;o__Coriobacteriales;f__Eggerthellaceae;g__uncultured;s__uncultured_bacterium	0	0	0	0	0	0	0	0	0	0	0	0	0	0	0	0	0	0	0	0	0	0	0	0	0	0	7	0	0	0	0	0	0	0	0	0	0	0	0	0	0
d__Bacteria;p__Firmicutes;c__Bacilli;o__Bacillales;f__Planococcaceae;g__Sporosarcina;__	0	0	0	0	0	0	0	0	0	0	0	0	0	0	0	0	0	0	0	0	0	0	0	0	0	0	13	0	0	0	0	0	0	0	0	0	0	0	0	0	0
d__Bacteria;p__Firmicutes;c__Bacilli;o__Erysipelotrichales;__;__;__	0	0	0	0	0	0	0	0	0	0	0	0	0	0	0	0	0	182	0	0	0	0	0	0	0	0	0	0	0	0	0	0	19	0	0	105	0	0	0	0	0
d__Bacteria;p__Bacteroidota;c__Bacteroidia;o__Bacteroidales;f__Barnesiellaceae;g__Barnesiella;__	0	0	0	0	0	0	0	0	0	0	0	0	0	0	0	0	0	0	0	0	0	0	0	0	0	0	0	0	159	0	0	0	0	0	0	0	0	0	0	0	0
d__Bacteria;p__Firmicutes;c__Clostridia;o__Oscillospirales;f__Ruminococcaceae;g__Subdoligranulum;__	0	0	0	0	0	0	0	0	0	0	0	0	0	0	0	0	0	0	0	0	0	0	0	0	0	0	23	0	0	0	0	0	0	0	0	0	0	0	0	0	0
d__Bacteria;p__Firmicutes;c__Bacilli;o__Erysipelotrichales;f__Erysipelotrichaceae;g__Allobaculum;s__uncultured_bacterium	0	0	0	0	0	0	0	0	0	0	0	0	0	0	0	8	0	0	0	0	0	0	0	0	0	0	0	0	0	0	0	0	4	0	0	0	0	0	0	0	0
d__Bacteria;p__Firmicutes;c__Negativicutes;o__Veillonellales-Selenomonadales;f__Veillonellaceae;__;__	0	0	0	0	0	0	0	0	0	0	0	0	0	13	0	0	0	15	3	0	0	0	24	8	75	14	45	0	0	0	0	0	25	0	64	22	9	0	0	0	0
d__Bacteria;p__Firmicutes;c__Clostridia;o__Christensenellales;f__Christensenellaceae;g__Christensenellaceae_R-7_group;s__uncultured_bacterium	0	0	0	0	0	0	0	0	0	0	0	0	0	0	0	0	0	0	23	0	0	0	0	0	0	0	20	0	0	0	0	0	0	0	0	0	0	0	0	0	0
d__Bacteria;p__Bacteroidota;c__Bacteroidia;o__Bacteroidales;f__Muribaculaceae;g__Muribaculaceae;s__gut_metagenome	0	0	0	0	0	0	0	0	0	0	0	0	0	0	0	137	0	12	221	0	0	0	0	0	0	0	0	0	0	0	0	28	0	0	0	0	0	0	0	0	0
d__Bacteria;p__Firmicutes;c__Clostridia;o__Oscillospirales;f__Ruminococcaceae;g__Negativibacillus;s__uncultured_bacterium	0	0	0	0	0	0	0	0	0	0	0	0	0	0	0	0	0	0	0	0	0	0	30	0	0	0	0	0	0	15	0	32	0	0	0	99	0	0	0	0	0
d__Bacteria;p__Actinobacteriota;c__Actinobacteria;o__Micrococcales;f__Microbacteriaceae;g__Leucobacter;__	0	0	0	0	0	0	0	0	0	0	0	0	0	0	0	0	0	0	3	0	0	0	0	0	0	0	10	0	0	0	0	0	0	0	0	0	0	0	0	0	0
