# Supplementary material for: Metabarcoding study of potential pathogens and zoonotic risks associated with dog feces in Seoul, South Korea
Source: PLoS Negl Trop Dis. 2024 Aug 28;18(8):e0012441. doi: 10.1371/journal.pntd.0012441 (PMC11355564; doi:10.1371/journal.pntd.0012441)
Supplement: S3 Table — (XLSX) [file pntd.0012441.s007.xlsx]

## Sheet: ASV-species-table-asv-18s_min30
	A1	B1	B2	B3	B4	B5	C2	C4	C5	C6	C7	C8	C10	C11	C12	C13	G1	G2	G3	G4	G6	G7	G8	G9	G10	G11	G12	G13	G14	G15	G16	G17	G18	G19	G21	G23	G24	G25	G28	G29	G30
Supplementary table 3. List of taxa of fecal eukaryota in dogs	#Number of read counts
#OTU ID	Pet Dogs1	Pet Dogs2	Pet Dogs3	Pet Dogs4	Pet Dogs5	Pet Dogs6	Pet Dogs7	Pet Dogs8	Pet Dogs9	Pet Dogs10	Pet Dogs11	Pet Dogs12	Pet Dogs13	Pet Dogs14	Pet Dogs15	Pet Dogs16	Stray Dogs1	Stray Dogs2	Stray Dogs3	Stray Dogs4	Stray Dogs5	Stray Dogs6	Stray Dogs7	Stray Dogs8	Stray Dogs9	Stray Dogs10	Stray Dogs11	Stray Dogs12	Stray Dogs13	Stray Dogs14	Stray Dogs15	Stray Dogs16	Stray Dogs17	Stray Dogs18	Stray Dogs19	Stray Dogs20	Stray Dogs21	Stray Dogs22	Stray Dogs23	Stray Dogs24	Stray Dogs25
k__Eukaryota;p__Parabasalia;c__Parabasalia;o__Tritrichomonadida;f__Tritrichomonadidae;g__Tritrichomonas	0	0	0	0	0	0	0	0	0	0	0	106	0	0	0	0	0	0	0	0	0	0	0	0	0	0	4	0	0	0	8703	0	0	0	0	0	0	0	0	0	0
k__Eukaryota;p__Apicomplexa;c__Conoidasida;o__Eucoccidiorida;f__Sarcocystidae;g__Cystoisospora	0	0	0	0	0	0	0	0	0	0	0	0	0	0	0	0	0	0	0	0	0	40	55	0	0	0	0	0	0	0	0	0	0	0	0	5	0	0	0	0	0
k__Metazoa;p__Nematoda;c__Chromadorea;o__Strongylida;f__Chabertiidae;g__Oesophagostomum	0	0	0	0	0	0	0	0	0	0	0	11	0	0	0	0	0	0	0	0	0	0	0	0	0	0	0	0	0	0	0	0	0	0	0	0	0	0	0	0	0
k__Fungi;p__Ascomycota;c__Saccharomycetes;o__Saccharomycetales;f__Saccharomycetaceae;g__Saccharomyces	0	0	0	0	0	0	0	0	0	0	0	0	0	0	0	0	0	0	0	0	0	0	51	0	0	0	0	0	0	0	0	0	0	0	0	0	0	0	0	0	0
k__Eukaryota;p__Parabasalia;c__Parabasalia;o__Trichomonadida;f__Trichomonadidae;g__Pentatrichomonas	0	0	0	0	0	0	0	0	0	0	0	0	0	0	0	0	0	0	0	0	64	0	0	0	0	0	4485	75	0	6	0	1865	0	0	2092	0	0	3	176	45	0
k__Eukaryota;p__Fornicata;c__Fornicata;o__Diplomonadida;f__Hexamitidae;g__Giardia	0	0	0	0	0	124	0	0	0	0	0	0	0	0	49	0	4	0	0	6	0	65	58	0	10	1143	523	0	20	0	0	30	420	0	228	179	7	171	21	0	0
k__Metazoa;p__Nematoda;c__Enoplea;o__Trichinellida;f__Trichuridae;g__Trichuris	0	0	0	0	0	0	0	0	0	0	0	0	0	0	0	0	0	0	0	0	0	0	0	0	0	0	0	0	0	0	0	0	0	0	9	0	0	0	0	0	0
k__Fungi;p__Opisthokonta;c__Dikarya;o__Ascomycota;f__Saccharomycetaceae;g__Cyniclomyces	0	219	0	0	0	0	0	0	0	0	0	427	0	0	138	0	0	0	0	0	0	216	190	0	266	0	0	0	0	0	0	0	0	0	193	0	0	0	0	0	0
k__Eukaryota;p__Apicomplexa;c__Conoidasida;o__Eucoccidiorida;f__Cryptosporidiidae;g__Cryptosporidium	0	0	0	0	0	0	0	0	0	0	0	0	0	0	0	0	0	0	0	0	0	0	0	0	0	0	7	0	0	0	0	0	0	0	0	0	0	0	0	0	0
